# Supplementary material for: Combined DNA Analysis from Stool and Blood Samples Improves Tumor Tracking and Assessment of Clonal Heterogeneity in Localized Rectal Cancer Patients
Source: Technol Cancer Res Treat. 2024 May 20;23:15330338241252706. doi: 10.1177/15330338241252706 (PMC11104029; doi:10.1177/15330338241252706)
Supplement: sj-xlsx-2-tct-10.1177_15330338241252706 - Supplemental material for Combined DNA Analysis from Stool and Blood Samples Improves Tumor Tracking and Assessment of Clonal Heterogeneity in Localized Rectal Cancer Patients [file sj-xlsx-2-tct-10.1177_15330338241252706.xlsx]

## Sheet: Overview
Gene list of overlapping Genes covered in Avenio Surveillance panel and SureSelect Focused Exome panel

## Sheet: Avenio_FocusedExome_overlap
Genes
ABCC5
ABCG2
ACTN2
ADAMTS16
ALK
APC
ASTN2
AVPR1A
BCHE
BRAF
BRCA1
BRCA2
C6
CACNA1E
CDH12
CDH8
CDKN2A
CHRM2
CNTNAP2
CPZ
CSMD1
CSMD3
CTNNB1
CTNND2
CYBB
DCLK1
DLGAP2
DMD
DOCK3
DPYD
DSC3
DSCAM
EGFR
EPHA5
ERBB2
EYS
FBN2
FBXW7
FOXG1
GBA3
GJA8
GPR139
GRIK3
GRIN2B
GRM1
GRM5
GRM8
HCN1
HCRTR2
HTR1A
HTR2C
IL7R
INSL3
KCNA5
KCNJ3
KIF17
KIT
KRAS
LRFN5
LTBP4
MAP2
MAP7D3
MET
MKRN3
MYH7
MYT1L
NFE2L2
NLGN4X
NLRP3
NPAP1
NR0B1
NRAS
NRXN1
OPRD1
PAX6
PCDH15
PDGFRA
PDYN
PHACTR1
PIK3CA
PIK3CG
POLE
RET
RFX5
RNASE3
ROBO2
ROS1
SLC6A5
SLC8A1
SLITRK1
SMAD4
SOX9
SPTA1
STK11
THSD7A
TNR
TP53
TRPS1
UGT1A1
USH2A
VPS13B
WIPF1
ZFPM2
ZIC1
ZIC4
